# Supplementary material for: 1,4-Bis(6-chloro­pyrimidin-4-yl­oxy)benzene
Source: Acta Crystallogr Sect E Struct Rep Online. 2009 Jan 8;65(Pt 2):o223. doi: 10.1107/S1600536808043511 (PMC2968353; doi:10.1107/S1600536808043511)
Supplement: Supplementary file 1 [file e-65-0o223-sup1.cif]

##############################################################################
###                                                                        ###
###        Electronic paper (Acta Crystallographica Section E)             ###
###                                                                        ###
##############################################################################
#                                                                            #
# This CIF contains the data in a paper accepted for publication in Acta     #
# Crystallographica Section E. It conforms to the requirements of Notes      #
# for Authors for Section E, and has been peer reviewed under the auspices   #
# of the IUCr Commission on Journals.                                        #
#                                                                            #
# Full details of the Crystallographic Information File format               #
# are given in the paper "The Crystallographic Information File (CIF):       #
# a New Standard Archive File for Crystallography" by S. R. Hall, F. H.      #
# Allen and I. D. Brown [Acta Cryst. (1991), A47, 655-685].                  #
#                                                                            #
# The current version of the core CIF dictionary is obtainable from          #
# ftp://ftp.iucr.org/pub/cif_core.dic. The current version number is 2.4.    #
#                                                                            #
# Software is freely available for graphical display of the structure(s) in  #
# this CIF.  For information consult the CIF home page http://www.iucr.org/  #
# cif/home.html                                                              #
#                                                                            #
# This file may be used for bona fide research purposes within the           #
# scientific community so long as proper attribution is given to the journal # 
# article from which it was obtained.                                        #
#                                                                            #
##############################################################################
                                             
data_global
_audit_creation_method     'form.cif (version 2.0)'
_journal_date_recd_electronic     2008-12-15
_journal_date_accepted     2008-12-22
_journal_name_full     'Acta Crystallographica, Section E'
_journal_year     2009
_journal_volume     65
_journal_issue      2
_journal_page_first     o223
_journal_page_last     o223
_journal_paper_category     QO
_journal_coeditor_code     LH2746
_publ_contact_author_name     'Wen Ma'
_publ_contact_author_address
;
College of Chemistry & Chemical Engineering
Xinyang Normal Universty,
Xinyang
Henan 464000
China
;
_publ_contact_author_email     maw0809@yahoo.com.cn
_publ_contact_author_fax     '86 27 67867725'
_publ_contact_author_phone     '86 15882969383'
_publ_section_title
;
1,4-Bis(6-chloropyrimidin-4-yloxy)benzene
;
loop_
    _publ_author_name
    _publ_author_footnote
    _publ_author_address
    'Wen Ma' .
; College of Chemistry and Chemical Engineering
  Xinyang Normal Universty,
  Xinyang
  Henan 464000
  People's Republic of China
;
    'Hongyan Li' .
; College of Life Science
  Xinyang Normal Universty,
  Xinyang
  Henan 464000
  People's Republic of China
;
data_I
_audit_creation_method     SHELXL-97
_chemical_name_systematic
;
1,4-Bis(6-chloropyrimidin-4-yloxy)benzene
;
_chemical_name_common     ?
_chemical_formula_moiety     'C14 H8 Cl2 N4 O2'
_chemical_formula_sum     'C14 H8 Cl2 N4 O2'
_chemical_formula_iupac     'C14 H8 Cl2 N4 O2'
_chemical_formula_weight     335.14
_chemical_melting_point     ?
_symmetry_cell_setting     Monoclinic
_symmetry_space_group_name_H-M     'C 2/m'
_symmetry_space_group_name_Hall     '-C 2y'
loop_
    _symmetry_equiv_pos_as_xyz
    'x, y, z'
    '-x, y, -z'
    'x+1/2, y+1/2, z'
    '-x+1/2, y+1/2, -z'
    '-x, -y, -z'
    'x, -y, z'
    '-x+1/2, -y+1/2, -z'
    'x+1/2, -y+1/2, z'
_cell_length_a     19.0760(5)
_cell_length_b     6.9693(2)
_cell_length_c     10.7893(3)
_cell_angle_alpha     90.00
_cell_angle_beta     93.301(3)
_cell_angle_gamma     90.00
_cell_volume     1432.02(7)
_cell_formula_units_Z     4
_cell_measurement_reflns_used     3581
_cell_measurement_theta_min     2.77
_cell_measurement_theta_max     27.78
_cell_measurement_temperature     298(2)
_exptl_crystal_description     block
_exptl_crystal_colour     colorless
_exptl_crystal_size_max     0.20
_exptl_crystal_size_mid     0.10
_exptl_crystal_size_min     0.10
_exptl_crystal_density_diffrn     1.555
_exptl_crystal_density_meas     ?
_exptl_crystal_density_method     'not measured'
_exptl_crystal_F_000     680
_exptl_absorpt_coefficient_mu     0.465
_exptl_absorpt_correction_type     none
_exptl_absorpt_process_details     ?
_exptl_absorpt_correction_T_min     ?
_exptl_absorpt_correction_T_max     ?
_exptl_special_details
;
;
_diffrn_ambient_temperature     298(2)
_diffrn_radiation_type     MoK\a
_diffrn_radiation_wavelength     0.71073
_diffrn_radiation_source     'fine-focus sealed tube'
_diffrn_radiation_monochromator     graphite
_diffrn_measurement_device_type     'Bruker SMART CCD'
_diffrn_measurement_method     '\f and \w'
_diffrn_detector_area_resol_mean     ?
_diffrn_reflns_number     6918
_diffrn_reflns_av_R_equivalents     0.0496
_diffrn_reflns_av_sigmaI/netI     0.0291
_diffrn_reflns_theta_min     1.89
_diffrn_reflns_theta_max     24.99
_diffrn_reflns_theta_full     24.99
_diffrn_measured_fraction_theta_max     1.000
_diffrn_measured_fraction_theta_full     1.000
_diffrn_reflns_limit_h_min     -22
_diffrn_reflns_limit_h_max     22
_diffrn_reflns_limit_k_min     -8
_diffrn_reflns_limit_k_max     7
_diffrn_reflns_limit_l_min     -12
_diffrn_reflns_limit_l_max     12
_diffrn_standards_number     ?
_diffrn_standards_interval_count     ?
_diffrn_standards_interval_time     ?
_diffrn_standards_decay_%     ?
_refine_special_details
;
Refinement of <i>F</i>^2^ against ALL reflections. The weighted <i>R</i>-factor
<i>wR</i> and goodness of fit <i>S</i> are based on <i>F</i>^2^, conventional
<i>R</i>-factors <i>R</i> are based on <i>F</i>, with <i>F</i> set to zero for
negative <i>F</i>^2^. The threshold expression of <i>F</i>^2^ >
\s(<i>F</i>^2^) is used only for calculating <i>R</i>-factors(gt) <i>etc</i>.
and is not relevant to the choice of reflections for refinement.
<i>R</i>-factors based on <i>F</i>^2^ are statistically about twice as large
as those based on <i>F</i>, and <i>R</i>- factors based on ALL data will be
even larger.
;
_reflns_number_total     1372
_reflns_number_gt     1156
_reflns_threshold_expression     I>2\s(I)'
_refine_ls_structure_factor_coef     Fsqd
_refine_ls_matrix_type     full
_refine_ls_R_factor_all     0.0426
_refine_ls_R_factor_gt     0.0374
_refine_ls_wR_factor_gt     0.1008
_refine_ls_wR_factor_ref     0.1051
_refine_ls_goodness_of_fit_ref     1.072
_refine_ls_restrained_S_all     1.072
_refine_ls_number_reflns     1372
_refine_ls_number_parameters     128
_refine_ls_number_restraints     0
_refine_ls_hydrogen_treatment     constr
_refine_ls_weighting_scheme     calc
_refine_ls_weighting_details
         'calc w=1/[\s^2^(Fo^2^)+(0.0635P)^2^+0.2906P] where P=(Fo^2^+2Fc^2^)/3'
_atom_sites_solution_hydrogens     geom
_atom_sites_solution_primary     direct
_atom_sites_solution_secondary     difmap
_refine_ls_shift/su_max     0.000
_refine_ls_shift/su_mean     0.000
_refine_diff_density_max     0.215
_refine_diff_density_min     -0.249
_refine_ls_extinction_method     'SHELXL97 (Sheldrick, 2008)'
_refine_ls_extinction_coef     0.0062(13)
_refine_ls_extinction_expression
                                  'Fc^*^=kFc[1+0.001xFc^2^\l^3^/sin(2\q)]^-1/4^'
loop_
    _atom_type_symbol
    _atom_type_description
    _atom_type_scat_dispersion_real
    _atom_type_scat_dispersion_imag
    _atom_type_scat_source
    'C' 'C' 0.0033 0.0016
                         'International Tables Vol C Tables 4.2.6.8 and 6.1.1.4'
    'H' 'H' 0.0000 0.0000
                         'International Tables Vol C Tables 4.2.6.8 and 6.1.1.4'
    'N' 'N' 0.0061 0.0033
                         'International Tables Vol C Tables 4.2.6.8 and 6.1.1.4'
    'O' 'O' 0.0106 0.0060
                         'International Tables Vol C Tables 4.2.6.8 and 6.1.1.4'
    'Cl' 'Cl' 0.1484 0.1585
                         'International Tables Vol C Tables 4.2.6.8 and 6.1.1.4'
_computing_data_collection     'SMART (Bruker, 2007)'
_computing_cell_refinement     'SAINT (Bruker, 2007)'
_computing_data_reduction     'SAINT (Bruker, 2007)'
_computing_structure_solution     'SHELXS97 (Sheldrick, 2008)'
_computing_structure_refinement     'SHELXL97 (Sheldrick, 2008)'
_computing_molecular_graphics     'SHELXTL (Sheldrick, 2008)'
_computing_publication_material     'PLATON (Spek, 2003)'
loop_
    _atom_site_type_symbol
    _atom_site_label
    _atom_site_fract_x
    _atom_site_fract_y
    _atom_site_fract_z
    _atom_site_U_iso_or_equiv
    _atom_site_adp_type
    _atom_site_calc_flag
    _atom_site_refinement_flags
    _atom_site_occupancy
    _atom_site_disorder_assembly
    _atom_site_disorder_group
    C C1 0.34316(10) 0.0000 0.22381(18) 0.0495(5) Uani d S 1 . .
    H H1 0.3002 0.0000 0.1786 0.059 Uiso calc SR 1 . .
    C C2 0.40565(11) 0.0000 0.16857(19) 0.0543(6) Uani d S 1 . .
    C C3 0.46576(12) 0.0000 0.3504(2) 0.0666(7) Uani d S 1 . .
    H H3 0.5089 0.0000 0.3950 0.080 Uiso calc SR 1 . .
    C C4 0.34857(11) 0.0000 0.35261(19) 0.0467(5) Uani d S 1 . .
    C C5 0.22554(11) 0.0000 0.36269(19) 0.0512(6) Uani d S 1 . .
    C C6 0.19419(8) 0.1719(3) 0.33512(14) 0.0589(4) Uani d . 1 . .
    H H6 0.2162 0.2867 0.3578 0.071 Uiso calc R 1 . .
    C C7 0.12865(9) 0.1712(3) 0.27244(15) 0.0636(5) Uani d . 1 . .
    H H7 0.1058 0.2859 0.2523 0.076 Uiso calc R 1 . .
    C C8 0.09825(11) 0.0000 0.24084(19) 0.0581(7) Uani d S 1 . .
    C C9 -0.02669(11) 0.0000 0.21792(19) 0.0529(6) Uani d S 1 . .
    C C10 -0.08588(12) 0.0000 0.1385(2) 0.0570(6) Uani d S 1 . .
    H H10 -0.0839 0.0000 0.0526 0.068 Uiso calc SR 1 . .
    C C11 -0.14794(11) 0.0000 0.1964(2) 0.0525(5) Uani d S 1 . .
    C C12 -0.09188(11) 0.0000 0.3830(2) 0.0553(6) Uani d S 1 . .
    H H12 -0.0939 0.0000 0.4689 0.066 Uiso calc SR 1 . .
    Cl Cl1 0.40498(4) 0.0000 0.00858(5) 0.0916(3) Uani d S 1 . .
    Cl Cl2 -0.22616(3) 0.0000 0.10747(6) 0.0829(3) Uani d S 1 . .
    N N1 0.46804(10) 0.0000 0.22748(18) 0.0676(6) Uani d S 1 . .
    N N2 0.40951(9) 0.0000 0.41739(17) 0.0572(5) Uani d S 1 . .
    N N3 -0.02774(9) 0.0000 0.33990(16) 0.0533(5) Uani d S 1 . .
    N N4 -0.15287(9) 0.0000 0.31826(17) 0.0566(5) Uani d S 1 . .
    O O1 0.29285(8) 0.0000 0.42430(14) 0.0619(5) Uani d S 1 . .
    O O2 0.03558(8) 0.0000 0.16482(14) 0.0793(6) Uani d S 1 . .
loop_
    _atom_site_aniso_label
    _atom_site_aniso_U_11
    _atom_site_aniso_U_22
    _atom_site_aniso_U_33
    _atom_site_aniso_U_12
    _atom_site_aniso_U_13
    _atom_site_aniso_U_23
    C1 0.0393(11) 0.0687(14) 0.0399(11) 0.000 -0.0027(9) 0.000
    C2 0.0453(12) 0.0777(15) 0.0400(11) 0.000 0.0022(9) 0.000
    C3 0.0407(12) 0.109(2) 0.0495(13) 0.000 -0.0062(10) 0.000
    C4 0.0421(11) 0.0573(12) 0.0403(10) 0.000 0.0002(8) 0.000
    C5 0.0397(11) 0.0797(16) 0.0345(10) 0.000 0.0054(8) 0.000
    C6 0.0543(9) 0.0708(11) 0.0520(9) -0.0059(8) 0.0062(7) 0.0019(8)
    C7 0.0528(9) 0.0824(12) 0.0561(9) 0.0116(9) 0.0073(7) 0.0109(9)
    C8 0.0390(11) 0.102(2) 0.0340(10) 0.000 0.0072(8) 0.000
    C9 0.0434(11) 0.0779(15) 0.0378(11) 0.000 0.0067(9) 0.000
    C10 0.0484(12) 0.0836(16) 0.0389(11) 0.000 0.0011(9) 0.000
    C11 0.0440(11) 0.0612(14) 0.0519(12) 0.000 -0.0009(9) 0.000
    C12 0.0515(13) 0.0762(16) 0.0389(11) 0.000 0.0078(9) 0.000
    Cl1 0.0605(4) 0.1762(9) 0.0387(4) 0.000 0.0072(3) 0.000
    Cl2 0.0467(4) 0.1308(7) 0.0695(5) 0.000 -0.0106(3) 0.000
    N1 0.0415(10) 0.1109(17) 0.0503(11) 0.000 0.0013(9) 0.000
    N2 0.0441(10) 0.0836(14) 0.0429(9) 0.000 -0.0057(8) 0.000
    N3 0.0452(10) 0.0774(13) 0.0375(9) 0.000 0.0050(8) 0.000
    N4 0.0447(10) 0.0750(13) 0.0509(11) 0.000 0.0095(8) 0.000
    O1 0.0430(8) 0.1051(13) 0.0376(7) 0.000 0.0019(6) 0.000
    O2 0.0403(9) 0.1598(19) 0.0379(8) 0.000 0.0040(7) 0.000
_geom_special_details
;
All e.s.d.'s (except the e.s.d. in the dihedral angle between two l.s. planes)
are estimated using the full covariance matrix. The cell e.s.d.'s are taken
into account individually in the estimation of e.s.d.'s in distances, angles
and torsion angles; correlations between e.s.d.'s in cell parameters are only
used when they are defined by crystal symmetry. An approximate (isotropic)
treatment of cell e.s.d.'s is used for estimating e.s.d.'s involving l.s.
planes.
;
loop_
    _geom_bond_atom_site_label_1
    _geom_bond_atom_site_label_2
    _geom_bond_site_symmetry_2
    _geom_bond_distance
    _geom_bond_publ_flag
    C1 C2 . 1.363(3) ?
    C1 C4 . 1.388(3) ?
    C1 H1 . 0.9300 ?
    C2 N1 . 1.317(3) ?
    C2 Cl1 . 1.725(2) ?
    C3 N2 . 1.328(3) ?
    C3 N1 . 1.329(3) ?
    C3 H3 . 0.9300 ?
    C4 N2 . 1.322(3) ?
    C4 O1 . 1.350(2) n
    C5 C6 6 1.364(2) ?
    C5 C6 . 1.364(2) ?
    C5 O1 . 1.411(3) n
    C6 C7 . 1.387(2) ?
    C6 H6 . 0.9300 ?
    C7 C8 . 1.361(2) ?
    C7 H7 . 0.9300 ?
    C8 C7 6 1.361(2) ?
    C8 O2 . 1.410(3) n
    C9 N3 . 1.317(3) ?
    C9 O2 . 1.348(3) n
    C9 C10 . 1.377(3) ?
    C10 C11 . 1.370(3) ?
    C10 H10 . 0.9300 ?
    C11 N4 . 1.323(3) ?
    C11 Cl2 . 1.727(2) ?
    C12 N4 . 1.322(3) ?
    C12 N3 . 1.334(3) ?
    C12 H12 . 0.9300 ?
loop_
    _geom_angle_atom_site_label_1
    _geom_angle_atom_site_label_2
    _geom_angle_atom_site_label_3
    _geom_angle_site_symmetry_1
    _geom_angle_site_symmetry_3
    _geom_angle
    _geom_angle_publ_flag
    C2 C1 C4 . . 114.92(19) ?
    C2 C1 H1 . . 122.5 ?
    C4 C1 H1 . . 122.5 ?
    N1 C2 C1 . . 125.3(2) ?
    N1 C2 Cl1 . . 115.94(16) ?
    C1 C2 Cl1 . . 118.76(17) ?
    N2 C3 N1 . . 128.1(2) ?
    N2 C3 H3 . . 115.9 ?
    N1 C3 H3 . . 115.9 ?
    N2 C4 O1 . . 113.24(18) n
    N2 C4 C1 . . 122.83(19) ?
    O1 C4 C1 . . 123.93(19) n
    C6 C5 C6 6 . 122.8(2) ?
    C6 C5 O1 6 . 118.57(10) n
    C6 C5 O1 . . 118.57(10) n
    C5 C6 C7 . . 118.36(17) ?
    C5 C6 H6 . . 120.8 ?
    C7 C6 H6 . . 120.8 ?
    C8 C7 C6 . . 118.97(17) ?
    C8 C7 H7 . . 120.5 ?
    C6 C7 H7 . . 120.5 ?
    C7 C8 C7 6 . 122.4(2) ?
    C7 C8 O2 6 . 118.70(11) n
    C7 C8 O2 . . 118.70(11) n
    N3 C9 O2 . . 119.27(19) n
    N3 C9 C10 . . 124.21(19) ?
    O2 C9 C10 . . 116.52(19) ?
    C11 C10 C9 . . 114.6(2) ?
    C11 C10 H10 . . 122.7 ?
    C9 C10 H10 . . 122.7 ?
    N4 C11 C10 . . 124.4(2) ?
    N4 C11 Cl2 . . 116.32(17) ?
    C10 C11 Cl2 . . 119.24(18) ?
    N4 C12 N3 . . 127.8(2) ?
    N4 C12 H12 . . 116.1 ?
    N3 C12 H12 . . 116.1 ?
    C2 N1 C3 . . 113.6(2) ?
    C4 N2 C3 . . 115.20(19) ?
    C9 N3 C12 . . 114.53(19) ?
    C12 N4 C11 . . 114.45(18) ?
    C4 O1 C5 . . 117.07(16) n
    C9 O2 C8 . . 119.40(16) n
loop_
    _geom_torsion_atom_site_label_1
    _geom_torsion_atom_site_label_2
    _geom_torsion_atom_site_label_3
    _geom_torsion_atom_site_label_4
    _geom_torsion_site_symmetry_1
    _geom_torsion_site_symmetry_2
    _geom_torsion_site_symmetry_3
    _geom_torsion_site_symmetry_4
    _geom_torsion
    _geom_torsion_publ_flag
    C4 C1 C2 N1 . . . . 0.0 ?
    C4 C1 C2 Cl1 . . . . 180.0 ?
    C2 C1 C4 N2 . . . . 0.0 ?
    C2 C1 C4 O1 . . . . 180.0 ?
    C6 C5 C6 C7 6 . . . -2.3(3) ?
    O1 C5 C6 C7 . . . . 178.76(14) ?
    C5 C6 C7 C8 . . . . -0.1(3) ?
    C6 C7 C8 C7 . . . 6 2.4(3) ?
    C6 C7 C8 O2 . . . . -172.75(14) ?
    N3 C9 C10 C11 . . . . 0.0 ?
    O2 C9 C10 C11 . . . . 180.0 ?
    C9 C10 C11 N4 . . . . 0.0 ?
    C9 C10 C11 Cl2 . . . . 180.0 ?
    C1 C2 N1 C3 . . . . 0.0 ?
    Cl1 C2 N1 C3 . . . . 180.0 ?
    N2 C3 N1 C2 . . . . 0.0 ?
    O1 C4 N2 C3 . . . . 180.0 ?
    C1 C4 N2 C3 . . . . 0.0 ?
    N1 C3 N2 C4 . . . . 0.0 ?
    O2 C9 N3 C12 . . . . 180.0 ?
    C10 C9 N3 C12 . . . . 0.0 ?
    N4 C12 N3 C9 . . . . 0.0 ?
    N3 C12 N4 C11 . . . . 0.0 ?
    C10 C11 N4 C12 . . . . 0.0 ?
    Cl2 C11 N4 C12 . . . . 180.0 ?
    N2 C4 O1 C5 . . . . 180.0 ?
    C1 C4 O1 C5 . . . . 0.0 ?
    C6 C5 O1 C4 6 . . . 90.53(16) ?
    C6 C5 O1 C4 . . . . -90.53(16) ?
    N3 C9 O2 C8 . . . . 0.0 ?
    C10 C9 O2 C8 . . . . 180.0 ?
    C7 C8 O2 C9 6 . . . 92.31(16) ?
    C7 C8 O2 C9 . . . . -92.31(16) ?
loop_
    _geom_hbond_atom_site_label_D
    _geom_hbond_atom_site_label_H
    _geom_hbond_atom_site_label_A
    _geom_hbond_site_symmetry_A
    _geom_hbond_distance_DH
    _geom_hbond_distance_HA
    _geom_hbond_distance_DA
    _geom_hbond_angle_DHA
    C10 H10 O2 2 0.93 2.57 3.463(3) 161.4
    C3 H3 N2 2_656 0.93 2.48 3.355(3) 156.6
