# Supplementary material for: 1,4-Bis(6-chloro­pyrimidin-4-yl­oxy)benzene
Source: Acta Crystallogr Sect E Struct Rep Online. 2009 Jan 8;65(Pt 2):o223. doi: 10.1107/S1600536808043511 (PMC2968353; doi:10.1107/S1600536808043511)
Supplement: Supplementary file 2 [file e-65-0o223-Isup2.hkl]

# 
# h,k,l, Fc-squared, Fo-squared, sigma(Fo-squared) and status flag 
# 
data_I
_shelx_title ' 081208dm in C2/m' 
_shelx_refln_list_code          4 
_shelx_F_calc_maximum      328.25 
_exptl_crystal_F_000       680.00 
_reflns_d_resolution_high  0.8412 
 
loop_ 
 _symmetry_equiv_pos_as_xyz 
 'x, y, z' 
 '-x, y, -z' 
 'x+1/2, y+1/2, z' 
 '-x+1/2, y+1/2, -z' 
 '-x, -y, -z' 
 'x, -y, z' 
 '-x+1/2, -y+1/2, -z' 
 'x+1/2, -y+1/2, z' 
 
_cell_length_a    19.0760 
_cell_length_b     6.9693 
_cell_length_c    10.7893 
_cell_angle_alpha  90.000 
_cell_angle_beta   93.301 
_cell_angle_gamma  90.000 
 
_shelx_F_squared_multiplier     1.000 
 
loop_ 
 _refln_index_h 
 _refln_index_k 
 _refln_index_l 
 _refln_F_squared_calc 
 _refln_F_squared_meas 
 _refln_F_squared_sigma 
 _refln_observed_status 
   2   0   0      107.33      111.39      1.67 o 
   4   0   0     2438.27     2371.56     34.15 o 
   6   0   0     2924.64     2818.83     58.08 o 
   8   0   0      262.61      246.42      7.62 o 
  10   0   0     1481.87     1608.05     24.35 o 
  12   0   0      149.67      180.41      7.15 o 
  14   0   0       58.33       50.05      2.75 o 
  16   0   0     6154.95     5946.17    189.16 o 
  18   0   0      381.72      362.82     12.86 o 
  20   0   0        2.39        2.40      2.10 o 
  22   0   0      182.61      181.89      7.98 o 
   1   1   0      458.97      423.13     32.96 o 
   3   1   0      139.06      139.34      2.04 o 
   5   1   0     4206.48     4374.22     47.89 o 
   7   1   0        4.45        4.02      0.84 o 
   9   1   0      424.36      418.28     22.77 o 
  11   1   0     3650.76     3645.25     58.56 o 
  13   1   0      293.57      241.17     18.51 o 
  15   1   0       51.82       44.78      3.45 o 
  17   1   0      272.10      232.28      7.66 o 
  19   1   0      317.83      310.62      6.45 o 
  21   1   0       16.40       17.53      2.38 o 
   0   2   0   107750.03    82113.50   7192.89 o 
   2   2   0     2277.07     2378.11     29.06 o 
   4   2   0        5.15        4.65      0.44 o 
   6   2   0     2652.90     2709.15     40.85 o 
   8   2   0       94.86       81.45      1.68 o 
  10   2   0       86.41       89.06      3.24 o 
  12   2   0      232.10      214.00      5.31 o 
  14   2   0       38.42       34.50      1.96 o 
  16   2   0     6065.01     6366.48    149.10 o 
  18   2   0       43.47       52.27      2.78 o 
  20   2   0        5.42        6.03      2.41 o 
   1   3   0      214.43      209.75      5.48 o 
   3   3   0     1310.08     1400.07     15.12 o 
   5   3   0      474.17      494.28     14.21 o 
   7   3   0       44.73       43.16      1.44 o 
   9   3   0       56.11       64.29      2.33 o 
  11   3   0      987.15      998.20     23.36 o 
  13   3   0      685.54      667.58     25.16 o 
  15   3   0      383.34      375.70      9.72 o 
  17   3   0       79.46       87.73      4.14 o 
  19   3   0       31.49       39.74      3.37 o 
  21   3   0       16.36       12.30      2.72 o 
   0   4   0    17845.20    17087.88    481.71 o 
   2   4   0      131.48      137.49      6.13 o 
   4   4   0        9.06        6.04      1.02 o 
   6   4   0      314.03      299.45     23.33 o 
   8   4   0       31.13       29.96      2.26 o 
  10   4   0        3.52        2.08      1.19 o 
  12   4   0       83.73       99.00      3.81 o 
  14   4   0        0.13        1.88      1.69 o 
  16   4   0     1823.08     1980.35     81.68 o 
  18   4   0       27.62       36.50      3.43 o 
   1   5   0       57.41       44.88      5.11 o 
   3   5   0       20.20       18.98      2.25 o 
   5   5   0      119.11      112.85      3.04 o 
   7   5   0        0.99        0.40      1.08 o 
   9   5   0       46.41       42.63      2.80 o 
  11   5   0      142.72      147.19      5.90 o 
  13   5   0       12.80       15.95      2.41 o 
  15   5   0        0.82        3.36      1.93 o 
  17   5   0        7.95       14.42      2.75 o 
   0   6   0     3017.41     2536.88    326.00 o 
   2   6   0        5.12        8.18      2.66 o 
   4   6   0       58.51       45.08      3.79 o 
   6   6   0        0.01        0.73      1.92 o 
   8   6   0        4.85        4.94      2.09 o 
  10   6   0        4.16        1.10      1.55 o 
  12   6   0        0.35        3.52      1.79 o 
  14   6   0        1.66        3.18      2.19 o 
   1   7   0        9.55        9.34      2.62 o 
   3   7   0        0.03        1.44      1.95 o 
   5   7   0        4.66        4.73      2.35 o 
   7   7   0        2.42        1.72      2.23 o 
   9   7   0       15.01       16.85      3.45 o 
  11   7   0        9.72       10.45      3.33 o 
   0   8   0      128.20      106.99     11.54 o 
   2   8   0        2.47        3.32      2.80 o 
   4   8   0        3.24        1.00      2.67 o 
 -22   0   1      152.17      170.08      7.73 o 
 -20   0   1       13.23       17.98      3.24 o 
 -18   0   1      830.37      808.92     13.85 o 
 -16   0   1      556.77      561.05     16.95 o 
 -14   0   1     4537.35     4339.99    125.69 o 
 -12   0   1     1389.43     1332.83     47.93 o 
 -10   0   1        5.12        6.34      1.10 o 
  -8   0   1      197.24      220.10      4.57 o 
  -6   0   1    11231.38    10353.60    454.35 o 
  -4   0   1     2019.57     1934.76     47.33 o 
  -2   0   1     2790.93     2802.27     60.95 o 
   0   0   1       74.13       89.32      4.04 o 
   2   0   1    11008.79    10586.89    221.88 o 
   4   0   1      286.66      196.21     52.83 o 
   6   0   1     1245.27     1222.55     19.04 o 
   8   0   1     3236.47     3494.32     60.67 o 
  10   0   1      183.89      146.59      3.57 o 
  12   0   1        0.52        0.36      0.85 o 
  14   0   1     2245.97     2168.26     62.87 o 
  16   0   1      113.09      111.23      5.08 o 
  18   0   1       74.20       66.84      5.47 o 
  20   0   1       35.96       38.02      3.96 o 
  22   0   1      122.01      124.93      8.10 o 
 -21   1   1       30.48       37.89      3.03 o 
 -19   1   1      286.82      267.67      6.03 o 
 -17   1   1        2.08        2.09      1.13 o 
 -15   1   1       57.40       50.04      2.30 o 
 -13   1   1      194.25      188.79      4.52 o 
 -11   1   1      498.64      498.64      7.40 o 
  -9   1   1       69.09       61.89      1.65 o 
  -7   1   1        2.55       10.52      0.85 o 
  -5   1   1     5436.94     5339.25    112.15 o 
  -3   1   1     1903.26     1777.32     30.92 o 
  -1   1   1      586.06      631.34      5.29 o 
   1   1   1     2558.56     2616.90     16.79 o 
   3   1   1     2018.41     2210.41     12.09 o 
   5   1   1     5615.98     5436.00     35.50 o 
   7   1   1     1320.60     1143.49    178.90 o 
   9   1   1      201.33      206.43      4.39 o 
  11   1   1     4680.60     4000.24    398.83 o 
  13   1   1       56.60       49.81      2.06 o 
  15   1   1      298.98      313.21      5.07 o 
  17   1   1       75.65       73.08      4.77 o 
  19   1   1      107.02      104.94      3.90 o 
  21   1   1       67.21       74.54      3.76 o 
 -22   2   1       91.18      110.20      6.82 o 
 -20   2   1       15.44       15.86      2.60 o 
 -18   2   1      212.64      211.13      4.92 o 
 -16   2   1      453.69      450.39     14.29 o 
 -14   2   1     1083.13     1035.60     22.84 o 
 -12   2   1      179.78      160.58      3.12 o 
 -10   2   1       81.39       80.82      1.98 o 
  -8   2   1      165.40      196.04      4.33 o 
  -6   2   1     3224.22     3098.02     46.40 o 
  -4   2   1      131.69      133.52      1.61 o 
  -2   2   1    20498.58    20667.20    258.11 o 
   0   2   1     1381.38     1360.17     10.61 o 
   2   2   1    16619.46    16635.87    192.58 o 
   4   2   1      585.03      632.52      9.10 o 
   6   2   1      503.85      494.32      7.74 o 
   8   2   1      701.45      767.00     10.35 o 
  10   2   1     1147.54     1144.35     12.78 o 
  12   2   1        1.01        0.73      0.77 o 
  14   2   1      391.46      359.00      7.88 o 
  16   2   1       33.28       28.61      3.03 o 
  18   2   1       34.01       33.01      2.27 o 
  20   2   1       93.84       88.14      5.41 o 
 -21   3   1        1.07        1.32      2.07 o 
 -19   3   1       84.34       89.73      4.46 o 
 -17   3   1      213.85      188.80      8.18 o 
 -15   3   1       43.76       43.22      2.99 o 
 -13   3   1      171.59      157.95      7.20 o 
 -11   3   1      550.27      548.49      7.12 o 
  -9   3   1       24.53       28.53      1.32 o 
  -7   3   1      124.24      133.02      2.04 o 
  -5   3   1     3892.88     4040.81    123.01 o 
  -3   3   1        7.97        9.84      0.97 o 
  -1   3   1      410.41      412.54      5.39 o 
   1   3   1      673.27      692.03      6.64 o 
   3   3   1      952.48     1028.80     10.18 o 
   5   3   1      583.43      506.35      5.23 o 
   7   3   1      338.12      279.52      4.54 o 
   9   3   1      132.22      127.33      2.67 o 
  11   3   1      394.48      416.25      9.54 o 
  13   3   1       93.58       98.74      4.12 o 
  15   3   1       63.53       64.97      3.43 o 
  17   3   1      232.53      249.47     11.34 o 
  19   3   1        9.20        6.36      2.17 o 
 -18   4   1      109.10      109.09      4.95 o 
 -16   4   1       90.74       89.65      4.38 o 
 -14   4   1      336.99      386.87     12.59 o 
 -12   4   1       34.26       41.37      2.79 o 
 -10   4   1       27.02       29.06      2.30 o 
  -8   4   1      112.71      120.09      5.06 o 
  -6   4   1      468.58      448.78     11.38 o 
  -4   4   1       12.13       14.13      1.26 o 
  -2   4   1     2894.07     2904.46     17.43 o 
   0   4   1       30.40       30.26      1.41 o 
   2   4   1     2467.03     2622.51     13.08 o 
   4   4   1       30.85       34.00      2.40 o 
   6   4   1       63.44       59.66      3.30 o 
   8   4   1      283.00      302.43     10.48 o 
  10   4   1      195.53      191.29      8.45 o 
  12   4   1        0.04        0.67      1.26 o 
  14   4   1      174.53      199.46      8.14 o 
  16   4   1       37.50       33.52      3.05 o 
  18   4   1       26.33       29.55      3.63 o 
 -17   5   1        1.96        0.48      2.01 o 
 -15   5   1       11.98       14.04      2.48 o 
 -13   5   1       11.76       11.71      2.27 o 
 -11   5   1       20.40       21.10      2.38 o 
  -9   5   1       10.97        9.39      1.78 o 
  -7   5   1        4.24        4.02      1.31 o 
  -5   5   1       14.88       12.57      1.42 o 
  -3   5   1        8.90       10.44      1.38 o 
  -1   5   1       43.62       39.68      2.59 o 
   1   5   1       74.16       66.55      3.06 o 
   3   5   1       33.37       40.51      2.51 o 
   5   5   1      179.52      162.17      4.03 o 
   7   5   1       36.89       33.37      2.31 o 
   9   5   1       37.81       34.68      5.53 o 
  11   5   1      153.26      165.64      7.15 o 
  13   5   1       26.03       29.60      2.83 o 
  15   5   1       19.71       18.38      3.08 o 
  17   5   1        0.20        1.28      2.34 o 
 -14   6   1      186.44      213.18      9.18 o 
 -12   6   1       29.16       32.42      3.06 o 
 -10   6   1        1.76        2.33      1.48 o 
  -8   6   1       35.99       33.63      3.71 o 
  -6   6   1       46.02       48.67      4.09 o 
  -4   6   1       14.76       11.44      2.48 o 
  -2   6   1       91.92       72.00      6.47 o 
   0   6   1       24.45       23.65      2.91 o 
   2   6   1      148.84      135.03      4.72 o 
   4   6   1       23.62       28.85      3.27 o 
   6   6   1       10.87       12.15      2.56 o 
   8   6   1      121.37      114.14      5.71 o 
  10   6   1        0.33        0.25      1.82 o 
  12   6   1        1.89        0.45      1.71 o 
  14   6   1      156.08      169.44      7.50 o 
 -11   7   1        0.27       -0.73      2.31 o 
  -9   7   1        7.36        7.76      2.81 o 
  -7   7   1        2.23        1.90      2.81 o 
  -5   7   1        0.01       -0.08      2.04 o 
  -3   7   1        0.69        1.57      2.00 o 
  -1   7   1        7.19        4.37      1.81 o 
   1   7   1        4.08        3.19      2.17 o 
   3   7   1        2.36        2.89      2.21 o 
   5   7   1        5.95        6.02      2.38 o 
   7   7   1        0.88       -1.81      2.00 o 
   9   7   1        4.44        7.57      3.60 o 
  11   7   1        8.00        6.74      4.22 o 
  -4   8   1        2.28        3.82      2.85 o 
  -2   8   1       78.71       88.17      7.53 o 
   0   8   1        0.36        1.61      3.41 o 
   2   8   1       57.84       49.55      4.87 o 
   4   8   1        1.54        0.94      2.56 o 
 -22   0   2       21.78       29.96      4.28 o 
 -20   0   2       51.59       55.56      4.67 o 
 -18   0   2       60.07       50.73      4.27 o 
 -16   0   2      139.22      126.72      4.58 o 
 -14   0   2        0.28       -0.47      1.03 o 
 -12   0   2     3106.13     2299.51    666.40 o 
 -10   0   2     1737.28     1861.14     43.11 o 
  -8   0   2     3376.04     3348.42     95.13 o 
  -6   0   2    13603.49    13365.83    397.15 o 
  -4   0   2     7890.32     7826.71    204.83 o 
  -2   0   2     1935.60     2026.69     14.20 o 
   0   0   2    15232.67    15582.55    232.20 o 
   2   0   2      502.12      527.84      4.31 o 
   4   0   2     4101.32     4215.45     63.49 o 
   6   0   2     5710.24     6033.16     90.72 o 
   8   0   2     9599.57    10161.83    223.60 o 
  10   0   2     4898.31     5048.51     34.09 o 
  12   0   2        4.33        0.60      0.85 o 
  14   0   2      297.63      287.31      7.16 o 
  16   0   2       98.84       85.81      4.65 o 
  18   0   2     1023.81      988.85     31.13 o 
  20   0   2        5.33        6.44      4.66 o 
  22   0   2      130.81      143.48     12.32 o 
 -21   1   2        0.03       -0.37      1.58 o 
 -19   1   2      161.79      157.90      4.36 o 
 -17   1   2      526.00      532.06      9.77 o 
 -15   1   2       92.58       93.93      2.74 o 
 -13   1   2     1270.27     1337.18     20.31 o 
 -11   1   2      624.03      575.10      9.99 o 
  -9   1   2      178.70      143.07      2.66 o 
  -7   1   2     1624.56     1559.13     51.75 o 
  -5   1   2      600.84      652.84      8.37 o 
  -3   1   2    14151.78    14291.83    220.33 o 
  -1   1   2    35665.60    35106.36    826.92 o 
   1   1   2      121.27      108.48      1.27 o 
   3   1   2     3120.41     3159.11     28.64 o 
   5   1   2     4604.82     4756.95     58.66 o 
   7   1   2      239.29      271.46      3.97 o 
   9   1   2     1808.33     1825.59    156.38 o 
  11   1   2      518.17      499.79      8.54 o 
  13   1   2      375.80      337.78     38.06 o 
  15   1   2      558.41      545.20      9.38 o 
  17   1   2      100.45       94.81      3.58 o 
  19   1   2       93.78       96.72      4.77 o 
  21   1   2      262.61      271.89     18.17 o 
 -20   2   2        1.31        1.57      2.01 o 
 -18   2   2      104.25      107.27      3.65 o 
 -16   2   2      804.48      800.95     15.58 o 
 -14   2   2      106.68       98.26      3.21 o 
 -12   2   2     1106.61     1093.07     17.35 o 
 -10   2   2     1422.01     1481.50     29.07 o 
  -8   2   2     2123.83     2159.26     28.31 o 
  -6   2   2     3120.29     3099.85     41.00 o 
  -4   2   2      128.97      120.88     10.26 o 
  -2   2   2       46.99       55.52      2.66 o 
   0   2   2      219.00      233.10      2.25 o 
   2   2   2     5033.42     5281.43     39.28 o 
   4   2   2     1593.28     1609.70     17.29 o 
   6   2   2     3946.24     4303.11     52.73 o 
   8   2   2     2593.30     2877.80     41.04 o 
  10   2   2     3354.88     3611.93     45.52 o 
  12   2   2      758.60      617.21     62.57 o 
  14   2   2      720.46      534.34    117.12 o 
  16   2   2        3.75        2.68      1.18 o 
  18   2   2      355.50      359.06      9.38 o 
  20   2   2        5.16        4.06      1.94 o 
 -21   3   2        3.00        3.39      2.35 o 
 -19   3   2      250.42      266.61     10.57 o 
 -17   3   2      522.43      533.00      9.34 o 
 -15   3   2        5.87        7.27      1.84 o 
 -13   3   2       92.85       81.43      3.47 o 
 -11   3   2       88.30       84.21      3.04 o 
  -9   3   2      117.60      144.27      3.24 o 
  -7   3   2     1457.71     1651.16     26.54 o 
  -5   3   2        1.80        1.03      0.52 o 
  -3   3   2      711.49      644.38     75.49 o 
  -1   3   2     2229.91     2273.04     16.01 o 
   1   3   2       17.95       14.60      0.83 o 
   3   3   2     2486.13     2677.12     19.75 o 
   5   3   2     1622.22     1762.66      9.75 o 
   7   3   2      109.11      101.16      5.80 o 
   9   3   2       36.80       41.74      1.79 o 
  11   3   2      721.68      729.07     13.13 o 
  13   3   2      318.69      322.57      5.44 o 
  15   3   2      790.39      788.79     30.75 o 
  17   3   2        1.02        1.82      2.06 o 
  19   3   2       22.90       25.87      3.28 o 
 -18   4   2       24.40       36.02      3.47 o 
 -16   4   2      325.33      323.38     12.24 o 
 -14   4   2       24.35       25.68      2.67 o 
 -12   4   2      199.14      204.15      6.85 o 
 -10   4   2      242.54      236.11     12.18 o 
  -8   4   2      387.49      383.06      7.47 o 
  -6   4   2      719.54      623.58     45.65 o 
  -4   4   2       15.32       12.37      1.26 o 
  -2   4   2       17.76       15.00      1.32 o 
   0   4   2      229.85      236.94      3.13 o 
   2   4   2      641.67      695.95      4.83 o 
   4   4   2      148.24      134.13      2.25 o 
   6   4   2      560.06      569.31      8.60 o 
   8   4   2      636.06      674.86     18.62 o 
  10   4   2      813.89      848.25     20.58 o 
  12   4   2      250.18      238.50     13.15 o 
  14   4   2      148.43      144.53      6.32 o 
  16   4   2        3.60        2.54      1.86 o 
  18   4   2      139.17      142.32      6.18 o 
 -17   5   2       26.80       30.92      3.41 o 
 -15   5   2       29.08       33.63      3.24 o 
 -13   5   2      108.78       96.07      4.27 o 
 -11   5   2        8.22        7.82      1.75 o 
  -9   5   2        7.88       13.49      1.96 o 
  -7   5   2        6.89        9.60      1.84 o 
  -5   5   2        2.98        3.33      1.09 o 
  -3   5   2      429.07      391.86     52.84 o 
  -1   5   2     1137.01     1122.16     11.71 o 
   1   5   2       40.38       35.85      2.46 o 
   3   5   2       68.61       65.79      3.04 o 
   5   5   2       58.37       53.15      2.91 o 
   7   5   2       12.46        8.93      1.53 o 
   9   5   2       49.87       33.72      3.39 o 
  11   5   2        5.13        6.82      1.94 o 
  13   5   2       30.79       29.78      3.18 o 
  15   5   2       13.26        9.22      2.53 o 
  17   5   2       15.00       23.56      3.51 o 
 -14   6   2        2.66        2.55      2.15 o 
 -12   6   2       24.73       23.78      2.90 o 
 -10   6   2       17.99       11.69      2.69 o 
  -8   6   2       31.24       32.92      3.76 o 
  -6   6   2      209.28      193.65      7.08 o 
  -4   6   2      151.21      140.72      5.00 o 
  -2   6   2        8.53        5.35      1.84 o 
   0   6   2      274.25      248.57      7.11 o 
   2   6   2        0.96        0.44      1.64 o 
   4   6   2        3.37        2.33      1.71 o 
   6   6   2       40.65       44.21      3.85 o 
   8   6   2      153.19      134.65      7.08 o 
  10   6   2       75.15       68.58      6.35 o 
  12   6   2        0.01        0.22      1.69 o 
  14   6   2        0.01        0.02      2.15 o 
 -11   7   2        0.00        1.36      2.46 o 
  -9   7   2        4.53        7.62      2.76 o 
  -7   7   2        0.57        2.31      2.25 o 
  -5   7   2        0.00        0.39      1.95 o 
  -3   7   2       25.74       29.95      4.70 o 
  -1   7   2       90.00       83.81      5.37 o 
   1   7   2        3.97        4.96      2.29 o 
   3   7   2       10.30       14.12      2.99 o 
   5   7   2        3.94        4.66      2.82 o 
   7   7   2        0.73       -0.32      3.55 o 
   9   7   2        4.39        3.55      3.21 o 
  11   7   2        0.35        3.33      3.45 o 
  -4   8   2        0.01       -0.16      2.48 o 
  -2   8   2        0.59        2.30      3.13 o 
   0   8   2        8.02        5.83      2.81 o 
   2   8   2       12.85       11.99      4.30 o 
   4   8   2        1.22        2.01      3.25 o 
 -22   0   3        2.45        0.81      2.60 o 
 -20   0   3      229.07      234.63      8.41 o 
 -18   0   3       26.15       24.83      2.80 o 
 -16   0   3        0.00       -0.19      1.29 o 
 -14   0   3      120.62      116.70      4.16 o 
 -12   0   3       76.66       54.25      2.77 o 
 -10   0   3      151.20      137.73      3.77 o 
  -8   0   3    10226.31    10888.53    239.99 o 
  -6   0   3      399.19      451.98      5.53 o 
  -4   0   3     2682.24     2530.88     28.44 o 
  -2   0   3    11200.83    12245.70    210.33 o 
   0   0   3     5280.22     5541.35     50.13 o 
   2   0   3     4886.59     5076.05     58.53 o 
   4   0   3     1257.20     1222.22     15.62 o 
   6   0   3        0.54        6.37      3.46 o 
   8   0   3    10360.03    11603.47    286.00 o 
  10   0   3     1583.25     1409.40     36.59 o 
  12   0   3        0.13        1.28      0.94 o 
  14   0   3       33.30       23.54      8.05 o 
  16   0   3        4.89        5.58      2.14 o 
  18   0   3       60.63       64.19      4.73 o 
  20   0   3        4.68        8.26      3.47 o 
 -21   1   3        6.07       10.05      2.18 o 
 -19   1   3       65.83       69.76      3.21 o 
 -17   1   3      281.75      302.32      5.53 o 
 -15   1   3      431.32      390.38      8.13 o 
 -13   1   3       74.90       69.74      2.25 o 
 -11   1   3        5.41        6.30      1.24 o 
  -9   1   3      516.22      402.42      8.34 o 
  -7   1   3     1531.13     1366.87     16.26 o 
  -5   1   3      459.69      576.38      7.21 o 
  -3   1   3      666.06      696.03      7.20 o 
  -1   1   3     4509.28     4648.03     34.59 o 
   1   1   3      375.83      303.48     33.43 o 
   3   1   3      369.35      386.05      6.65 o 
   5   1   3     2649.61     2796.21     61.17 o 
   7   1   3       92.99      102.91      1.98 o 
   9   1   3       19.38       27.13      2.30 o 
  11   1   3        0.93        1.05      0.68 o 
  13   1   3       10.37        8.29      1.18 o 
  15   1   3      386.82      404.79      6.93 o 
  17   1   3        3.90        5.17      1.55 o 
  19   1   3      146.44      146.98      5.91 o 
  21   1   3      225.82      243.10      7.04 o 
 -20   2   3       61.87       79.13      4.47 o 
 -18   2   3       87.10       84.24      4.12 o 
 -16   2   3       51.92       55.35      2.72 o 
 -14   2   3      301.84      307.72      5.75 o 
 -12   2   3      235.30      218.12      3.67 o 
 -10   2   3       49.83       53.88      1.83 o 
  -8   2   3     8274.61     8523.50    189.47 o 
  -6   2   3      799.13      745.18     19.65 o 
  -4   2   3      715.16      735.20     12.50 o 
  -2   2   3       22.27       29.55      1.05 o 
   0   2   3       63.47       67.35      1.42 o 
   2   2   3     2120.05     1840.46    202.29 o 
   4   2   3      436.68      374.79     18.11 o 
   6   2   3      282.06      245.45     26.19 o 
   8   2   3     4732.70     5373.64     78.63 o 
  10   2   3        0.40        3.49      1.05 o 
  12   2   3      176.75      173.09      3.91 o 
  14   2   3      145.12      144.05      3.59 o 
  16   2   3      145.50      160.55      4.65 o 
  18   2   3       16.04       19.00      2.55 o 
  20   2   3        1.74        0.10      1.93 o 
 -19   3   3        0.32        0.31      1.85 o 
 -17   3   3      255.00      268.84      6.87 o 
 -15   3   3        2.42        1.63      1.47 o 
 -13   3   3       11.36       15.00      1.98 o 
 -11   3   3       15.95       18.94      1.70 o 
  -9   3   3        1.03        0.44      0.66 o 
  -7   3   3      266.45      257.06      5.81 o 
  -5   3   3      305.06      312.59      8.86 o 
  -3   3   3      584.03      629.64     10.73 o 
  -1   3   3      796.68      754.51     11.54 o 
   1   3   3     1105.43     1245.49     11.06 o 
   3   3   3       20.64       25.62      1.10 o 
   5   3   3      652.63      646.38      5.66 o 
   7   3   3       14.30       10.90      1.10 o 
   9   3   3       90.59       78.53      2.37 o 
  11   3   3       57.38       63.77      2.38 o 
  13   3   3      228.99      211.93      4.64 o 
  15   3   3       14.48       16.88      2.44 o 
  17   3   3       30.29       28.61      3.17 o 
  19   3   3       82.83       87.46      6.97 o 
 -18   4   3       28.82       21.72      3.11 o 
 -16   4   3       15.38       11.53      2.30 o 
 -14   4   3       66.21       64.67      3.54 o 
 -12   4   3       14.57       20.08      2.27 o 
 -10   4   3        0.75        1.25      1.06 o 
  -8   4   3     1770.44     1750.86     72.72 o 
  -6   4   3       33.18       28.65      2.79 o 
  -4   4   3      111.18      101.35     10.37 o 
  -2   4   3       38.54       34.86      1.78 o 
   0   4   3        0.58       -0.17      0.58 o 
   2   4   3      316.98      305.97      4.03 o 
   4   4   3       12.05        8.42      0.91 o 
   6   4   3       86.84       79.83      2.55 o 
   8   4   3     1083.42     1189.97     21.43 o 
  10   4   3       19.51       21.80      2.44 o 
  12   4   3       22.54       22.36      2.59 o 
  14   4   3       42.42       46.26      3.61 o 
  16   4   3       23.83       32.60      4.86 o 
  18   4   3        6.92        6.53      2.45 o 
 -17   5   3       10.75        9.56      2.59 o 
 -15   5   3       12.74       20.43      2.86 o 
 -13   5   3       20.31       29.41      2.94 o 
 -11   5   3       12.59       16.67      2.25 o 
  -9   5   3        3.96        4.77      1.57 o 
  -7   5   3       39.93       36.12      6.69 o 
  -5   5   3       18.94       20.24      1.76 o 
  -3   5   3       38.76       36.27      2.06 o 
  -1   5   3       35.26       29.39      2.09 o 
   1   5   3        6.61        7.07      1.53 o 
   3   5   3       14.40       16.85      2.38 o 
   5   5   3       67.61       57.34      2.74 o 
   7   5   3       35.81       32.02      2.76 o 
   9   5   3        5.38        5.96      1.79 o 
  11   5   3        2.86        2.86      1.95 o 
  13   5   3        9.36       12.09      2.43 o 
  15   5   3        8.14        8.33      2.41 o 
 -14   6   3        0.00        0.08      1.94 o 
 -12   6   3       10.69       10.09      2.41 o 
 -10   6   3        0.11        0.60      1.62 o 
  -8   6   3      136.60      130.18      6.10 o 
  -6   6   3       51.49       58.72      4.44 o 
  -4   6   3       11.55        6.69      3.90 o 
  -2   6   3      118.15      110.02      4.43 o 
   0   6   3       59.76       49.43      3.17 o 
   2   6   3       22.41       23.02      2.97 o 
   4   6   3        1.19       -0.05      2.08 o 
   6   6   3        7.58       10.12      3.21 o 
   8   6   3      200.37      201.83      9.57 o 
  10   6   3        6.22        5.23      3.09 o 
  12   6   3        3.37        4.68      3.21 o 
  14   6   3        0.10       -1.76      2.00 o 
 -11   7   3        1.23        3.20      2.65 o 
  -9   7   3        5.57        4.54      2.71 o 
  -7   7   3        0.23       -0.80      2.18 o 
  -5   7   3        0.69        1.04      2.04 o 
  -3   7   3        1.81        1.74      1.74 o 
  -1   7   3        0.70        0.98      1.96 o 
   1   7   3        0.42       -0.45      2.43 o 
   3   7   3        0.96        2.32      2.65 o 
   5   7   3        3.93        2.61      2.74 o 
   7   7   3       19.02       20.67      4.88 o 
   9   7   3        0.77       -1.24      2.81 o 
  -2   8   3        0.36       -1.33      4.44 o 
   0   8   3        1.48        0.40      3.13 o 
   2   8   3        0.85       -1.00      2.97 o 
 -20   0   4       81.61       80.94      5.45 o 
 -18   0   4       24.33       23.81      2.83 o 
 -16   0   4      636.89      569.44     11.86 o 
 -14   0   4     1067.44     1093.67     25.58 o 
 -12   0   4      586.94      555.28      8.33 o 
 -10   0   4       10.17       27.29      2.10 o 
  -8   0   4      164.04      188.33      4.27 o 
  -6   0   4        1.07        0.08      0.67 o 
  -4   0   4    14352.04    14966.76    206.90 o 
  -2   0   4    10702.17    11186.43    162.56 o 
   0   0   4     1812.27     1873.49     24.23 o 
   2   0   4      340.04      310.59      3.82 o 
   4   0   4     3377.78     3700.23     53.27 o 
   6   0   4      220.25      241.31      3.96 o 
   8   0   4     2397.31     2808.26     66.05 o 
  10   0   4      553.43      488.76     14.78 o 
  12   0   4       10.74       12.55      1.69 o 
  14   0   4       20.66       21.65      2.71 o 
  16   0   4       26.73       22.68      4.00 o 
  18   0   4       11.82       14.56      3.76 o 
  20   0   4      143.74      148.14      8.93 o 
 -21   1   4        6.97        6.59      1.88 o 
 -19   1   4       33.42       30.83      2.46 o 
 -17   1   4      279.80      246.69      4.77 o 
 -15   1   4      354.13      305.75     32.24 o 
 -13   1   4      441.64      380.99      5.09 o 
 -11   1   4       65.51       63.74      2.09 o 
  -9   1   4      855.90      750.33     10.00 o 
  -7   1   4     1643.34     1532.97     15.60 o 
  -5   1   4     1344.30     1461.53     21.72 o 
  -3   1   4       40.53       35.29      1.24 o 
  -1   1   4     6083.51     5951.88    516.10 o 
   1   1   4       76.50       79.64      1.91 o 
   3   1   4       40.90       41.76      1.36 o 
   5   1   4      442.11      421.13      4.31 o 
   7   1   4     3263.19     3482.79     28.17 o 
   9   1   4      855.64      854.53     10.96 o 
  11   1   4      225.58      244.82      4.22 o 
  13   1   4      300.11      278.40     11.17 o 
  15   1   4     1466.73     1200.90    209.84 o 
  17   1   4      161.60      151.54      5.68 o 
  19   1   4       20.82       25.83      3.35 o 
 -20   2   4      250.79      267.33      7.32 o 
 -18   2   4       71.98       78.91      4.12 o 
 -16   2   4      150.35      131.31      3.79 o 
 -14   2   4      201.30      201.31      3.95 o 
 -12   2   4      286.64      274.98      4.47 o 
 -10   2   4        5.04        2.89      0.78 o 
  -8   2   4     1125.91     1214.22     18.66 o 
  -6   2   4       10.44        9.75      0.95 o 
  -4   2   4      759.72      756.18     10.30 o 
  -2   2   4      690.44      687.46      6.96 o 
   0   2   4     1742.12     1876.42     13.69 o 
   2   2   4      754.92      773.29      6.13 o 
   4   2   4     1325.40     1376.25      8.44 o 
   6   2   4      515.73      574.06      5.15 o 
   8   2   4       83.30      109.88      2.50 o 
  10   2   4      845.61      799.49      7.94 o 
  12   2   4       47.10       43.90      2.33 o 
  14   2   4      329.54      299.10      5.82 o 
  16   2   4        0.28        2.05      1.36 o 
  18   2   4        0.04        1.71      1.84 o 
  20   2   4      109.48      132.92      5.51 o 
 -19   3   4       94.05       95.28      4.78 o 
 -17   3   4        0.26       -0.25      1.56 o 
 -15   3   4      172.20      202.13      6.91 o 
 -13   3   4      125.11      125.60      3.85 o 
 -11   3   4        1.50        1.55      1.03 o 
  -9   3   4      238.12      230.27      5.50 o 
  -7   3   4       24.28       23.91      1.34 o 
  -5   3   4       17.32       20.86      1.18 o 
  -3   3   4       56.80       54.63      1.64 o 
  -1   3   4     4723.57     4942.89     99.80 o 
   1   3   4      188.34      153.42     13.25 o 
   3   3   4       30.23       28.05      1.25 o 
   5   3   4      227.43      196.83      2.82 o 
   7   3   4      525.68      559.05     10.17 o 
   9   3   4      864.34      845.77      8.25 o 
  11   3   4      829.43      804.92      8.54 o 
  13   3   4      255.31      260.67      5.33 o 
  15   3   4      301.06      310.03      7.78 o 
  17   3   4       34.45       35.48      3.50 o 
  19   3   4       10.18       17.76      3.80 o 
 -18   4   4       21.39       24.12      3.12 o 
 -16   4   4       64.10       76.42      4.26 o 
 -14   4   4       34.04       30.82      2.95 o 
 -12   4   4       49.88       45.73      3.08 o 
 -10   4   4        3.23        1.23      1.75 o 
  -8   4   4      226.48      251.56      5.21 o 
  -6   4   4       24.39       31.75      2.00 o 
  -4   4   4      117.64      119.49      3.17 o 
  -2   4   4      296.11      282.75      4.51 o 
   0   4   4      495.45      518.03     12.21 o 
   2   4   4       80.73       91.82      2.20 o 
   4   4   4      252.20      236.76      3.67 o 
   6   4   4      193.09      191.95      3.97 o 
   8   4   4       26.45       28.07      2.57 o 
  10   4   4      111.90      104.82      4.34 o 
  12   4   4        3.07        4.09      1.76 o 
  14   4   4       96.06       77.28      4.38 o 
  16   4   4        0.22       -2.33      1.55 o 
  18   4   4        0.54        2.27      2.21 o 
 -17   5   4       21.91       20.80      3.20 o 
 -15   5   4       10.63       21.02      2.90 o 
 -13   5   4       55.14       68.05      4.82 o 
 -11   5   4        3.02        0.46      1.46 o 
  -9   5   4       14.22       19.91      2.34 o 
  -7   5   4      181.09      197.22      6.68 o 
  -5   5   4      132.06      119.30      8.72 o 
  -3   5   4        0.87        0.14      1.03 o 
  -1   5   4       94.93       85.03      2.91 o 
   1   5   4        1.73        4.66      1.49 o 
   3   5   4        3.35        1.15      1.96 o 
   5   5   4        6.24        5.13      1.59 o 
   7   5   4      132.28      134.59      4.75 o 
   9   5   4       74.59       70.72      3.85 o 
  11   5   4        3.85        0.99      1.66 o 
  13   5   4        4.39        6.58      2.33 o 
  15   5   4      101.06      115.25      5.71 o 
 -14   6   4       17.91       13.31      2.86 o 
 -12   6   4        4.40        3.55      2.04 o 
 -10   6   4       14.90       14.90      2.46 o 
  -8   6   4        2.17        3.08      1.54 o 
  -6   6   4       18.98       21.78      5.08 o 
  -4   6   4       86.04       83.82      4.19 o 
  -2   6   4      179.06      178.36      5.59 o 
   0   6   4       65.65       68.29      6.55 o 
   2   6   4        5.59        4.26      2.61 o 
   4   6   4       17.72       18.42      3.73 o 
   6   6   4       19.53       25.17      4.31 o 
   8   6   4       73.27       57.26      6.04 o 
  10   6   4        0.28        1.00      2.67 o 
  12   6   4       18.19       23.56      4.94 o 
  -9   7   4        0.12       -0.99      2.25 o 
  -7   7   4       19.54       19.54      3.57 o 
  -5   7   4       10.71        9.88      2.94 o 
  -3   7   4        0.58       -1.34      2.02 o 
  -1   7   4        3.71        5.50      3.03 o 
   1   7   4        0.59        0.20      2.59 o 
   3   7   4        0.78       -0.33      2.51 o 
   5   7   4        0.43        0.93      2.97 o 
   7   7   4       11.20        9.34      3.89 o 
   9   7   4        7.72        9.12      4.23 o 
 -20   0   5      178.46      188.95      6.74 o 
 -18   0   5      128.20      125.28      5.26 o 
 -16   0   5      756.02      666.85     10.80 o 
 -14   0   5       57.45       69.27      5.19 o 
 -12   0   5       82.18       76.91      3.44 o 
 -10   0   5     1008.73      964.81     10.70 o 
  -8   0   5       32.90       25.43      2.00 o 
  -6   0   5     6826.62     7288.01     78.70 o 
  -4   0   5       96.64       72.95      3.20 o 
  -2   0   5     6729.14     7501.84     77.18 o 
   0   0   5     3139.74     3563.94     36.16 o 
   2   0   5     1872.60     1928.33     10.77 o 
   4   0   5     3696.90     3834.64     61.29 o 
   6   0   5      864.86     1029.90     14.00 o 
   8   0   5      323.20      297.91      7.05 o 
  10   0   5      614.35      654.28     15.50 o 
  12   0   5      708.34      645.77     13.91 o 
  14   0   5      746.42      637.83     14.85 o 
  16   0   5      402.42      308.47     11.15 o 
  18   0   5      265.98      258.71     11.07 o 
  20   0   5      349.34      364.49     13.74 o 
 -21   1   5        6.83        5.93      1.90 o 
 -19   1   5       44.88       44.57      2.88 o 
 -17   1   5       39.44       34.46      2.29 o 
 -15   1   5      693.56      652.87      8.81 o 
 -13   1   5       42.55       42.17      2.07 o 
 -11   1   5       39.36       41.40      1.91 o 
  -9   1   5     2288.79     2407.76     19.19 o 
  -7   1   5      136.37      139.21      2.94 o 
  -5   1   5        1.52        0.80      0.57 o 
  -3   1   5     4943.90     5448.30     30.41 o 
  -1   1   5      731.81      780.90      6.59 o 
   1   1   5     5322.45     5685.01     36.58 o 
   3   1   5      416.64      378.75      4.12 o 
   5   1   5      124.54      125.63      2.52 o 
   7   1   5     3931.74     4124.88     46.89 o 
   9   1   5      392.72      407.88      6.85 o 
  11   1   5       19.40       18.51      1.70 o 
  13   1   5      609.54      590.02     14.09 o 
  15   1   5       44.09       58.31      3.77 o 
  17   1   5       43.48       46.66      3.80 o 
  19   1   5        3.59        5.81      2.58 o 
 -20   2   5       59.78       62.52      4.27 o 
 -18   2   5      326.83      326.75      8.07 o 
 -16   2   5      147.31      130.54      3.63 o 
 -14   2   5       26.03       31.97      4.73 o 
 -12   2   5       73.77       75.44      2.49 o 
 -10   2   5      172.25      153.19      5.00 o 
  -8   2   5       54.78       56.49      1.96 o 
  -6   2   5      427.46      450.56      9.73 o 
  -4   2   5     1660.90     1677.36     13.80 o 
  -2   2   5     2305.02     2410.25     21.45 o 
   0   2   5     4248.67     4621.92     34.45 o 
   2   2   5      717.66      700.20      6.33 o 
   4   2   5     1524.30     1334.27    138.79 o 
   6   2   5        0.46        0.09      0.58 o 
   8   2   5       18.16       14.27      1.67 o 
  10   2   5     1072.96     1077.58     30.13 o 
  12   2   5       16.33       12.94      2.58 o 
  14   2   5      371.20      340.96      6.88 o 
  16   2   5      152.35      113.62     11.86 o 
  18   2   5      170.16      155.90      6.38 o 
 -19   3   5      164.80      142.69      5.75 o 
 -17   3   5       25.76       22.61      2.91 o 
 -15   3   5      448.02      455.20     10.74 o 
 -13   3   5       24.16       25.30      2.28 o 
 -11   3   5        3.62        3.01      1.11 o 
  -9   3   5     1561.03     1632.24     41.77 o 
  -7   3   5      587.88      595.82     13.03 o 
  -5   3   5       42.96       47.23      1.77 o 
  -3   3   5      172.73      162.40      2.85 o 
  -1   3   5        0.16        2.65      0.81 o 
   1   3   5     1181.78     1215.75     14.01 o 
   3   3   5       93.27       79.30      2.61 o 
   5   3   5        0.23       -0.11      0.64 o 
   7   3   5      584.62      549.61     25.05 o 
   9   3   5       63.68       58.42     10.91 o 
  11   3   5       40.06       30.04      6.97 o 
  13   3   5      611.15      510.54     91.00 o 
  15   3   5       91.43       68.03     20.15 o 
  17   3   5       13.98       14.50      2.88 o 
 -18   4   5      123.67      118.03      5.47 o 
 -16   4   5       34.32       49.64      3.76 o 
 -14   4   5        0.09        0.42      1.52 o 
 -12   4   5       26.65       28.40      2.69 o 
 -10   4   5       31.17       35.34      2.72 o 
  -8   4   5        6.91        8.25      1.51 o 
  -6   4   5      117.95      124.93      3.54 o 
  -4   4   5      172.99      171.30      3.90 o 
  -2   4   5      543.25      498.77     26.11 o 
   0   4   5      769.85      773.56     11.82 o 
   2   4   5       61.39       56.49      2.16 o 
   4   4   5      414.47      413.98      6.66 o 
   6   4   5        3.94        3.35      1.12 o 
   8   4   5       12.07       12.50      2.10 o 
  10   4   5      257.64      253.70      6.71 o 
  12   4   5        3.01        5.21      1.95 o 
  14   4   5      114.69      105.09      5.04 o 
  16   4   5       68.18       71.29      4.65 o 
 -15   5   5       35.76       43.87      3.75 o 
 -13   5   5        1.05        0.95      1.70 o 
 -11   5   5        0.34        1.46      1.57 o 
  -9   5   5       46.15       38.22      2.63 o 
  -7   5   5        0.78       -0.26      1.19 o 
  -5   5   5        0.63        1.26      1.19 o 
  -3   5   5      343.09      321.76      5.57 o 
  -1   5   5       42.93       35.26      2.93 o 
   1   5   5      178.25      189.37      8.16 o 
   3   5   5       13.35       16.88      3.45 o 
   5   5   5        0.04        0.12      1.86 o 
   7   5   5      154.37      154.71      5.31 o 
   9   5   5       22.38       17.59      2.63 o 
  11   5   5        0.37       -0.42      1.48 o 
  13   5   5       34.44       41.20      3.87 o 
  15   5   5        0.31       -0.21      2.00 o 
 -12   6   5        4.29        4.80      2.22 o 
 -10   6   5        9.10       13.59      2.46 o 
  -8   6   5        1.84        0.11      1.71 o 
  -6   6   5      122.47      107.98      4.82 o 
  -4   6   5        5.41        7.33      2.53 o 
  -2   6   5      130.71      124.34      5.79 o 
   0   6   5       28.79       22.39      4.16 o 
   2   6   5        0.87        3.11      2.59 o 
   4   6   5       95.32       95.92      6.91 o 
   6   6   5       44.48       37.11      5.10 o 
   8   6   5        9.75       12.52      4.00 o 
  10   6   5        0.50        0.70      2.61 o 
  12   6   5       24.06       26.47      5.26 o 
  -7   7   5        0.46       -0.33      2.87 o 
  -5   7   5        0.40       -1.26      2.18 o 
  -3   7   5       32.81       30.50      4.94 o 
  -1   7   5        1.00       -1.16      2.77 o 
   1   7   5        8.22       11.78      4.00 o 
   3   7   5        0.45        0.10      2.87 o 
   5   7   5        0.05        3.55      3.30 o 
   7   7   5       12.62       11.54      4.20 o 
 -20   0   6      201.71      190.18      7.57 o 
 -18   0   6       24.95       20.70      2.96 o 
 -16   0   6      472.84      418.53      8.93 o 
 -14   0   6      205.79      187.30      5.77 o 
 -12   0   6       90.10       92.38      3.94 o 
 -10   0   6        4.94        3.64      1.36 o 
  -8   0   6     3434.09     3313.25     96.57 o 
  -6   0   6     1110.64     1100.77     31.21 o 
  -4   0   6     2006.42     2066.37     30.21 o 
  -2   0   6        3.17        0.24      0.80 o 
   0   0   6     1262.95     1420.74     10.39 o 
   2   0   6     3621.71     3842.61     23.94 o 
   4   0   6      251.96      247.05      4.87 o 
   6   0   6      221.61      210.19      5.62 o 
   8   0   6      976.89      985.38     28.43 o 
  10   0   6       15.00       16.06      2.25 o 
  12   0   6      783.35      723.21     15.48 o 
  14   0   6      391.34      398.10     12.33 o 
  16   0   6        3.49        3.88      2.82 o 
  18   0   6      484.03      436.27     14.88 o 
 -19   1   6        1.22        0.27      1.48 o 
 -17   1   6      479.32      423.94      6.56 o 
 -15   1   6      568.06      537.80      6.92 o 
 -13   1   6       47.10       50.51      2.51 o 
 -11   1   6      754.46      753.95      7.28 o 
  -9   1   6      907.92      892.54     16.97 o 
  -7   1   6        6.91        5.46      0.95 o 
  -5   1   6     4418.33     4578.35     33.77 o 
  -3   1   6        0.19        2.60      0.72 o 
  -1   1   6     1275.73     1512.72     13.43 o 
   1   1   6     1211.61     1155.71      7.74 o 
   3   1   6      421.49      401.29      4.61 o 
   5   1   6      935.53      986.61      8.07 o 
   7   1   6      516.12      520.01     16.90 o 
   9   1   6      786.11      792.91      8.07 o 
  11   1   6       10.30       11.63      1.75 o 
  13   1   6      161.13      156.37      5.52 o 
  15   1   6        1.60        3.41      1.84 o 
  17   1   6       58.43       68.12      4.55 o 
  19   1   6       29.12       36.89      4.07 o 
 -18   2   6       15.65       19.07      2.91 o 
 -16   2   6      284.74      275.48      6.22 o 
 -14   2   6      168.06      157.37      3.83 o 
 -12   2   6      124.68      135.29      3.41 o 
 -10   2   6       15.14       14.09      1.47 o 
  -8   2   6      402.06      390.56      6.88 o 
  -6   2   6       26.66       25.55      1.53 o 
  -4   2   6     2338.41     2501.07     21.69 o 
  -2   2   6      754.04      773.92      6.35 o 
   0   2   6      369.29      347.56     42.93 o 
   2   2   6     2285.85     2388.65     13.88 o 
   4   2   6       21.17       21.13      1.43 o 
   6   2   6       18.16       17.93      1.35 o 
   8   2   6     1807.93     1901.36     12.71 o 
  10   2   6      453.60      464.40      6.72 o 
  12   2   6      529.34      502.80      7.34 o 
  14   2   6       65.18       71.45      3.63 o 
  16   2   6        0.15       -0.18      1.74 o 
  18   2   6      314.41      295.12      8.68 o 
 -17   3   6       88.08       83.63      4.55 o 
 -15   3   6      134.99      139.58      5.14 o 
 -13   3   6       12.01       12.96      1.97 o 
 -11   3   6      608.14      631.93      8.36 o 
  -9   3   6       49.93       46.84      2.59 o 
  -7   3   6       80.80       65.51      2.69 o 
  -5   3   6      183.80      184.46      3.47 o 
  -3   3   6       69.40       66.74      2.11 o 
  -1   3   6      900.83      993.56     13.03 o 
   1   3   6      653.71      685.21      9.89 o 
   3   3   6      118.37      100.49      2.67 o 
   5   3   6       65.48       61.73      2.49 o 
   7   3   6      828.53      810.33     11.31 o 
   9   3   6      362.87      345.79      5.99 o 
  11   3   6      118.95      115.13      3.83 o 
  13   3   6        1.69        0.06      1.34 o 
  15   3   6        0.04        1.08      1.43 o 
  17   3   6       24.17       35.05      5.49 o 
 -16   4   6       78.03       95.95      4.80 o 
 -14   4   6       35.32       32.43      3.15 o 
 -12   4   6       26.76       28.09      5.21 o 
 -10   4   6       20.81       16.80      2.05 o 
  -8   4   6      182.95      210.80      5.55 o 
  -6   4   6       56.87       62.79      2.85 o 
  -4   4   6      467.37      465.80      7.37 o 
  -2   4   6       65.99       71.30      3.20 o 
   0   4   6       74.56       84.13      2.63 o 
   2   4   6      468.53      373.94     72.59 o 
   4   4   6        4.05        1.23      1.07 o 
   6   4   6        2.16        3.14      1.25 o 
   8   4   6      636.01      635.82      8.13 o 
  10   4   6      139.45      133.69      5.21 o 
  12   4   6       97.10      105.04      4.96 o 
  14   4   6        7.35        9.19      2.42 o 
  16   4   6        2.72        2.10      2.27 o 
 -15   5   6       36.13       43.40      3.86 o 
 -13   5   6        2.38        2.17      1.98 o 
 -11   5   6       39.32       46.66      3.44 o 
  -9   5   6       55.50       53.96      3.15 o 
  -7   5   6        0.00        1.59      1.66 o 
  -5   5   6      216.57      250.46      6.00 o 
  -3   5   6       27.73       26.76      6.58 o 
  -1   5   6       92.78      101.51      3.86 o 
   1   5   6       36.97       40.43      3.07 o 
   3   5   6       16.49       12.45      3.19 o 
   5   5   6       50.35       49.23      5.17 o 
   7   5   6        7.27        9.58      2.17 o 
   9   5   6       28.85       27.83      3.12 o 
  11   5   6       11.07       18.19      2.97 o 
  13   5   6       10.34       16.95      3.10 o 
 -12   6   6        0.85        1.89      2.18 o 
 -10   6   6        3.36        0.31      2.35 o 
  -8   6   6      143.63      162.54      5.64 o 
  -6   6   6       69.44       82.30      5.34 o 
  -4   6   6       10.38       11.96      2.98 o 
  -2   6   6       27.26       28.31      4.61 o 
   0   6   6       23.26       16.61      3.82 o 
   2   6   6       47.59       40.11      5.26 o 
   4   6   6        3.66        9.29      3.53 o 
   6   6   6        0.19        1.21      2.90 o 
   8   6   6       38.68       35.47      5.55 o 
  10   6   6        0.12       -0.38      2.82 o 
  -5   7   6       11.40       12.18      3.48 o 
  -3   7   6        3.03        4.12      3.37 o 
  -1   7   6       12.18       14.31      4.16 o 
   1   7   6        6.32        7.17      3.53 o 
   3   7   6        1.83        3.50      3.35 o 
   5   7   6       11.04        7.99      3.98 o 
 -18   0   7       29.64       34.96      3.69 o 
 -16   0   7        0.56        3.14      1.96 o 
 -14   0   7        6.06        7.11      1.96 o 
 -12   0   7       17.29       10.93      2.10 o 
 -10   0   7     1750.08     1790.79     24.81 o 
  -8   0   7       77.64       67.86      4.08 o 
  -6   0   7        1.14        0.43      1.09 o 
  -4   0   7     2798.42     2950.19     61.92 o 
  -2   0   7       91.10      116.56      3.59 o 
   0   0   7       48.75       32.86      2.11 o 
   2   0   7      274.71      287.64      6.98 o 
   4   0   7      307.64      307.72      9.40 o 
   6   0   7     7473.48     7762.48     88.24 o 
   8   0   7      155.37      162.94      5.70 o 
  10   0   7      382.60      372.13     13.10 o 
  12   0   7      303.85      304.49     10.75 o 
  14   0   7        0.55        3.23      2.59 o 
  16   0   7       92.95       81.46      6.75 o 
  18   0   7       41.00       37.63      5.80 o 
 -19   1   7        9.18       11.96      2.04 o 
 -17   1   7       16.67       17.22      2.01 o 
 -15   1   7       70.02       76.66      3.05 o 
 -13   1   7       12.02       11.69      1.55 o 
 -11   1   7      250.44      240.37      4.44 o 
  -9   1   7     2376.61     2394.07     21.37 o 
  -7   1   7      415.06      441.37      5.37 o 
  -5   1   7     1737.43     1737.04     21.13 o 
  -3   1   7        3.04        1.74      0.74 o 
  -1   1   7       18.20       29.40      1.66 o 
   1   1   7     1098.45     1002.41     12.80 o 
   3   1   7      450.54      438.79      9.54 o 
   5   1   7      244.33      254.47      4.66 o 
   7   1   7     1881.59     1955.62     21.77 o 
   9   1   7      312.15      312.94      6.29 o 
  11   1   7      774.54      762.61     15.05 o 
  13   1   7        5.98        8.02      2.07 o 
  15   1   7        2.94        0.77      1.74 o 
  17   1   7      163.37      172.91      6.82 o 
 -18   2   7       34.92       39.33      3.72 o 
 -16   2   7        8.82       20.27      2.42 o 
 -14   2   7        3.59        3.59      1.31 o 
 -12   2   7        0.33        0.13      1.04 o 
 -10   2   7     2391.66     2449.35     31.45 o 
  -8   2   7      468.31      458.48      8.71 o 
  -6   2   7      270.38      266.46      5.96 o 
  -4   2   7      206.84      191.20      3.44 o 
  -2   2   7      211.57      215.26      4.29 o 
   0   2   7        0.11        0.39      0.74 o 
   2   2   7       19.52       23.30      1.57 o 
   4   2   7      115.79      108.33      2.86 o 
   6   2   7     2630.41     2641.78     27.01 o 
   8   2   7       33.53       38.17      2.40 o 
  10   2   7      273.54      276.00      6.24 o 
  12   2   7      496.22      506.98     11.83 o 
  14   2   7       18.04       24.29      2.65 o 
  16   2   7       78.80       67.04      4.59 o 
 -17   3   7        0.12       -0.78      1.96 o 
 -15   3   7       18.61       18.08      2.42 o 
 -13   3   7        0.07       -0.30      1.37 o 
 -11   3   7        9.63       14.82      2.02 o 
  -9   3   7      630.63      621.89     11.59 o 
  -7   3   7       41.50       46.43      2.21 o 
  -5   3   7      946.75     1006.95     14.55 o 
  -3   3   7       55.96       60.34      2.44 o 
  -1   3   7      146.19      135.53      3.29 o 
   1   3   7      312.45      291.12      4.65 o 
   3   3   7       27.14       23.86      1.71 o 
   5   3   7        0.05        1.20      1.05 o 
   7   3   7      777.95      803.31      9.97 o 
   9   3   7      524.43      501.38      9.40 o 
  11   3   7       62.68       64.28      4.32 o 
  13   3   7        0.09       -0.14      1.51 o 
  15   3   7        0.00       -0.69      1.56 o 
 -16   4   7        0.36       -2.06      1.99 o 
 -14   4   7        0.17        0.63      1.81 o 
 -12   4   7        0.91        0.56      1.51 o 
 -10   4   7      553.51      531.25     16.49 o 
  -8   4   7      154.39      160.33      5.24 o 
  -6   4   7       96.21      102.17      4.13 o 
  -4   4   7       51.07       52.60      3.07 o 
  -2   4   7       52.49       56.00      3.01 o 
   0   4   7       27.99       23.67      1.84 o 
   2   4   7        6.88        7.12      1.42 o 
   4   4   7       33.37       27.90      2.15 o 
   6   4   7      641.33      430.29    126.33 o 
   8   4   7        2.07        2.13      1.41 o 
  10   4   7       98.46      101.61      4.91 o 
  12   4   7      104.31      107.79      5.18 o 
  14   4   7        0.47        1.13      2.25 o 
 -13   5   7       10.81       12.18      2.70 o 
 -11   5   7        8.54       11.74      2.54 o 
  -9   5   7      259.32      280.11      7.78 o 
  -7   5   7       39.22       40.56      3.28 o 
  -5   5   7       41.62       53.04      3.46 o 
  -3   5   7       13.10       15.85      2.24 o 
  -1   5   7        0.73        0.73      1.32 o 
   1   5   7       42.07       38.19      3.18 o 
   3   5   7        8.97        9.35      3.25 o 
   5   5   7       58.25       71.82      6.03 o 
   7   5   7      185.17      197.36      7.51 o 
   9   5   7        5.37        3.09      2.09 o 
  11   5   7       67.86       82.75      4.99 o 
 -10   6   7       19.35       22.12      3.74 o 
  -8   6   7       13.65       24.99      3.22 o 
  -6   6   7        1.48        5.01      2.70 o 
  -4   6   7       47.04       47.86      4.67 o 
  -2   6   7        2.86        6.57      3.51 o 
   0   6   7       21.25       17.75      4.16 o 
   2   6   7        8.28        7.51      3.41 o 
   4   6   7        3.77        1.22      2.98 o 
   6   6   7      206.91      183.74     10.03 o 
   8   6   7       17.88       17.55      4.63 o 
 -18   0   8       71.69       72.24      4.85 o 
 -16   0   8      254.18      268.86      7.82 o 
 -14   0   8       14.44       14.38      2.50 o 
 -12   0   8       10.94        8.56      2.39 o 
 -10   0   8     2878.05     2940.66     49.50 o 
  -8   0   8     5003.86     5031.82     62.29 o 
  -6   0   8      634.42      631.90      9.33 o 
  -4   0   8      111.92      109.19      3.86 o 
  -2   0   8       65.98       75.16      9.49 o 
   0   0   8      885.05      826.98     12.19 o 
   2   0   8       11.32       13.23      2.17 o 
   4   0   8       68.65       70.90      3.96 o 
   6   0   8     2397.75     2392.07     62.04 o 
   8   0   8     1384.74     1408.09     16.77 o 
  10   0   8      547.00      543.07     18.55 o 
  12   0   8      626.23      626.50     16.02 o 
  14   0   8       99.40      118.54      7.76 o 
  16   0   8       28.20       32.55      5.77 o 
 -17   1   8       33.58       33.79      2.64 o 
 -15   1   8       70.16       70.67      3.13 o 
 -13   1   8       79.50       82.43      3.11 o 
 -11   1   8      132.94      134.95      3.91 o 
  -9   1   8      519.37      492.53      6.28 o 
  -7   1   8     1147.48     1169.73     12.26 o 
  -5   1   8      641.01      641.73     13.24 o 
  -3   1   8        9.48        4.75      1.02 o 
  -1   1   8       15.53       13.55      1.37 o 
   1   1   8      681.49      722.07      8.22 o 
   3   1   8      107.41       99.50      3.24 o 
   5   1   8      122.58      129.17      4.56 o 
   7   1   8      201.22      206.64      5.33 o 
   9   1   8      429.96      412.44      7.61 o 
  11   1   8      273.77      276.42      6.50 o 
  13   1   8       27.18       30.74      3.35 o 
  15   1   8       30.46       33.02      3.68 o 
 -16   2   8      122.27      134.19      4.91 o 
 -14   2   8       17.24       19.15      2.04 o 
 -12   2   8       37.71       45.53      2.49 o 
 -10   2   8     1263.35     1261.21     15.46 o 
  -8   2   8     1948.18     2049.72     28.34 o 
  -6   2   8        0.93        0.04      1.06 o 
  -4   2   8      152.63      140.56      3.52 o 
  -2   2   8        0.29        1.38      0.90 o 
   0   2   8      450.26      438.29      8.87 o 
   2   2   8        3.20        4.46      1.10 o 
   4   2   8       81.48       85.14      3.09 o 
   6   2   8     2665.33     2753.75     53.69 o 
   8   2   8     1096.95     1154.27     15.32 o 
  10   2   8       72.58       75.08      3.70 o 
  12   2   8      220.15      239.52      6.36 o 
  14   2   8       80.79       94.80      5.16 o 
  16   2   8       22.97       31.77      3.85 o 
 -15   3   8        9.94        7.51      2.13 o 
 -13   3   8       56.20       63.46      3.61 o 
 -11   3   8      260.66      226.41      5.64 o 
  -9   3   8       15.32       17.49      2.49 o 
  -7   3   8      378.05      403.85      6.22 o 
  -5   3   8      551.06      582.51      8.02 o 
  -3   3   8       56.07       51.70      2.48 o 
  -1   3   8       16.16       16.43      1.64 o 
   1   3   8      249.06      245.03      4.99 o 
   3   3   8        5.60        5.68      1.41 o 
   5   3   8       67.07       65.65      2.99 o 
   7   3   8      598.71      603.61     13.31 o 
   9   3   8      550.64      555.17      9.22 o 
  11   3   8       52.35       63.94      3.74 o 
  13   3   8        0.22        0.35      1.76 o 
 -14   4   8        1.69        3.24      2.22 o 
 -12   4   8        3.05        6.58      2.32 o 
 -10   4   8      355.16      360.65      8.05 o 
  -8   4   8      616.45      678.40     13.95 o 
  -6   4   8        1.41        2.97      1.72 o 
  -4   4   8       21.36       18.89      2.35 o 
  -2   4   8        1.14        0.28      1.34 o 
   0   4   8       89.60       93.83      3.49 o 
   2   4   8        1.16        1.20      1.24 o 
   4   4   8       58.40       59.47      3.00 o 
   6   4   8      605.00      610.34      8.55 o 
   8   4   8      450.34      489.74      7.99 o 
  10   4   8       29.42       41.68      4.31 o 
  12   4   8       74.54       90.23      5.97 o 
 -11   5   8       49.92       38.25      3.73 o 
  -9   5   8      125.36      164.13      5.96 o 
  -7   5   8      183.22      215.95      6.48 o 
  -5   5   8       10.16       10.00      2.29 o 
  -3   5   8       10.41       13.52      2.34 o 
  -1   5   8        0.55        2.81      1.94 o 
   1   5   8        7.38        6.14      2.09 o 
   3   5   8        3.14        1.33      2.82 o 
   5   5   8       41.32       37.56      6.10 o 
   7   5   8       41.94       41.03      5.49 o 
   9   5   8       41.82       47.83      4.19 o 
  -6   6   8       33.73       35.49      3.54 o 
  -4   6   8        0.43       -0.50      3.19 o 
  -2   6   8        7.23        7.02      3.44 o 
   0   6   8        7.01        7.83      3.76 o 
   2   6   8        0.71       -0.67      2.82 o 
   4   6   8        0.07       -2.81      3.33 o 
 -16   0   9      279.90      289.25      8.59 o 
 -14   0   9       37.00       37.75      3.70 o 
 -12   0   9       24.48       22.66      2.98 o 
 -10   0   9      324.51      279.84      7.28 o 
  -8   0   9      133.93      120.27      5.32 o 
  -6   0   9       32.68       29.43      3.33 o 
  -4   0   9      100.20      103.21      4.99 o 
  -2   0   9       24.31       24.21      2.89 o 
   0   0   9     2012.09     1866.28     32.13 o 
   2   0   9      224.01      219.13      6.95 o 
   4   0   9      842.77      829.78     13.28 o 
   6   0   9       24.32       25.10      3.15 o 
   8   0   9       39.92       48.69      3.94 o 
  10   0   9        5.50        8.16      3.88 o 
  12   0   9       78.95       96.85      7.36 o 
  14   0   9        1.15       -0.67      2.77 o 
 -15   1   9       62.17       74.71      3.41 o 
 -13   1   9       48.22       64.49      3.04 o 
 -11   1   9      126.29      139.04      3.82 o 
  -9   1   9      338.32      343.62      6.04 o 
  -7   1   9        9.70        8.62      1.50 o 
  -5   1   9      230.49      224.20      4.90 o 
  -3   1   9       30.59       26.56      2.13 o 
  -1   1   9        9.60       12.36      1.68 o 
   1   1   9      790.05      736.76      8.80 o 
   3   1   9       22.96       17.43      1.92 o 
   5   1   9      663.19      639.01      8.73 o 
   7   1   9       34.91       30.55      2.67 o 
   9   1   9       45.13       46.42      3.24 o 
  11   1   9       34.45       34.34      3.43 o 
  13   1   9       45.64       48.30      4.21 o 
 -16   2   9      194.31      206.41      6.16 o 
 -14   2   9        0.07       -1.79      1.57 o 
 -12   2   9       58.97       54.65      3.07 o 
 -10   2   9        6.52        8.03      1.67 o 
  -8   2   9       31.97       38.57      2.52 o 
  -6   2   9       17.74       18.87      1.91 o 
  -4   2   9      232.99      218.90      5.79 o 
  -2   2   9        0.03        1.01      1.00 o 
   0   2   9     1207.45     1155.56     20.33 o 
   2   2   9        4.96        5.46      1.46 o 
   4   2   9      188.74      175.56      5.14 o 
   6   2   9       28.04       32.54      2.78 o 
   8   2   9      296.39      306.03      7.01 o 
  10   2   9       75.62       74.33      3.96 o 
  12   2   9       22.81       30.69      3.17 o 
  14   2   9        2.28        0.69      2.16 o 
 -13   3   9       39.50       53.46      3.97 o 
 -11   3   9      253.66      263.43      7.10 o 
  -9   3   9      275.68      291.98     10.77 o 
  -7   3   9       65.23       65.04      3.73 o 
  -5   3   9        3.05        4.73      1.42 o 
  -3   3   9       13.84       16.37      1.84 o 
  -1   3   9        1.14       -0.40      0.99 o 
   1   3   9      152.48      133.97      3.74 o 
   3   3   9        3.95        3.74      1.62 o 
   5   3   9       30.50       28.96      2.73 o 
   7   3   9        2.31        4.10      1.78 o 
   9   3   9        4.51        5.66      1.87 o 
  11   3   9       50.60       51.53      3.72 o 
 -12   4   9       22.37       21.92      3.17 o 
 -10   4   9        1.86        0.68      2.05 o 
  -8   4   9        0.84        1.69      1.88 o 
  -6   4   9       39.56       39.18      3.31 o 
  -4   4   9       37.67       28.49      2.93 o 
  -2   4   9        0.82        0.53      1.56 o 
   0   4   9      317.42      312.18      7.96 o 
   2   4   9        2.01        2.63      1.51 o 
   4   4   9       81.50       85.51      4.53 o 
   6   4   9        0.04        2.18      1.80 o 
   8   4   9       97.84       86.37      4.38 o 
  10   4   9       39.12       36.69      4.39 o 
  -9   5   9       65.95       77.48      4.77 o 
  -7   5   9        0.60        1.57      2.12 o 
  -5   5   9        5.73        4.54      2.17 o 
  -3   5   9        1.14        1.18      2.06 o 
  -1   5   9        6.95        5.40      2.40 o 
   1   5   9       36.93       42.97      3.81 o 
   3   5   9        5.45        2.45      3.06 o 
   5   5   9       80.66       84.09      7.66 o 
   7   5   9       28.31       36.84      8.21 o 
 -14   0  10       35.45       39.79      4.03 o 
 -12   0  10      169.24      156.87      6.16 o 
 -10   0  10      126.52      105.62      5.93 o 
  -8   0  10        0.84        1.40      2.01 o 
  -6   0  10      546.22      558.36     11.97 o 
  -4   0  10      208.70      184.60      6.92 o 
  -2   0  10      850.37      785.46     17.03 o 
   0   0  10       10.74       18.61      2.93 o 
   2   0  10      192.33      167.03      6.56 o 
   4   0  10        5.48        4.91      1.99 o 
   6   0  10       16.17       20.95      3.07 o 
   8   0  10       68.18       77.36      6.51 o 
  10   0  10      437.09      450.98     14.68 o 
  12   0  10       13.16       21.88      4.77 o 
 -13   1  10      126.87      135.84      4.56 o 
 -11   1  10      234.20      227.26      5.45 o 
  -9   1  10      848.52      785.45     10.55 o 
  -7   1  10       20.50       21.89      2.68 o 
  -5   1  10      131.73      119.01      4.14 o 
  -3   1  10        3.78        4.64      1.43 o 
  -1   1  10       69.83       76.43      3.33 o 
   1   1  10      232.38      230.96      5.43 o 
   3   1  10      142.72      129.44      4.17 o 
   5   1  10      525.84      507.34      8.94 o 
   7   1  10      161.06      150.65      5.21 o 
   9   1  10      121.78      127.74      5.00 o 
  11   1  10      315.99      307.12      8.84 o 
 -14   2  10       30.81       38.94      3.75 o 
 -12   2  10       10.42       21.96      3.77 o 
 -10   2  10        0.35        1.63      1.45 o 
  -8   2  10        4.11        2.49      1.48 o 
  -6   2  10      744.31      760.74     12.06 o 
  -4   2  10       27.52       26.60      2.45 o 
  -2   2  10      556.00      525.17      8.17 o 
   0   2  10       55.26       62.26      3.17 o 
   2   2  10       16.81       13.74      1.99 o 
   4   2  10       43.40       43.33      3.21 o 
   6   2  10       82.90       81.06      4.05 o 
   8   2  10        6.56        5.31      2.02 o 
  10   2  10      184.64      192.34      6.27 o 
  12   2  10       20.62       31.74      3.88 o 
 -11   3  10       87.52       83.48      4.68 o 
  -9   3  10      114.54      120.02      5.19 o 
  -7   3  10       11.27        9.04      2.29 o 
  -5   3  10       26.50       26.66      2.39 o 
  -3   3  10        4.90        5.08      1.51 o 
  -1   3  10        8.81       12.00      1.99 o 
   1   3  10       27.34       31.53      2.93 o 
   3   3  10      290.41      297.60      8.12 o 
   5   3  10      371.19      369.64      9.16 o 
   7   3  10      160.68      161.31      5.69 o 
   9   3  10        0.53        2.44      1.91 o 
 -10   4  10        4.41       12.35      2.86 o 
  -8   4  10        4.28        1.11      2.09 o 
  -6   4  10      179.42      192.83      6.32 o 
  -4   4  10        2.02        1.81      1.91 o 
  -2   4  10      144.89      155.25      5.45 o 
   0   4  10        5.37        5.43      2.64 o 
   2   4  10        4.98        7.07      2.05 o 
   4   4  10       23.02       22.43      2.76 o 
   6   4  10       42.63       35.35      3.37 o 
   8   4  10       10.96        9.73      2.50 o 
  -3   5  10        3.51        2.39      2.49 o 
  -1   5  10        0.22        0.01      2.45 o 
   1   5  10        2.82        3.64      2.40 o 
 -12   0  11       28.60       28.87      4.22 o 
 -10   0  11       11.45       15.56      3.34 o 
  -8   0  11      377.34      346.19     11.67 o 
  -6   0  11      173.17      165.49      7.22 o 
  -4   0  11       68.37       65.90      5.24 o 
  -2   0  11      215.20      196.42      7.56 o 
   0   0  11       66.86       82.36      5.14 o 
   2   0  11       73.82       72.30      4.91 o 
   4   0  11       19.97       23.75      3.40 o 
   6   0  11       81.08       63.88      6.35 o 
   8   0  11        3.50        0.97      2.97 o 
  10   0  11       15.14        9.92      3.89 o 
 -11   1  11      391.56      360.62      7.75 o 
  -9   1  11        1.93        2.12      1.71 o 
  -7   1  11        2.68        0.81      1.47 o 
  -5   1  11      130.13      119.59      4.37 o 
  -3   1  11        4.35        8.22      1.74 o 
  -1   1  11      633.95      570.61      8.88 o 
   1   1  11       52.36       43.20      3.00 o 
   3   1  11       24.55       25.97      2.56 o 
   5   1  11      417.84      433.38      8.79 o 
   7   1  11        1.31       -0.54      1.81 o 
   9   1  11        4.67        4.90      2.49 o 
 -10   2  11       10.83       12.10      2.31 o 
  -8   2  11       49.80       52.40      3.48 o 
  -6   2  11       23.34       26.70      2.74 o 
  -4   2  11       27.08       30.14      2.71 o 
  -2   2  11       90.31       84.25      3.79 o 
   0   2  11        4.16        6.13      1.77 o 
   2   2  11        1.33        2.20      1.76 o 
   4   2  11       37.78       42.34      3.45 o 
   6   2  11      113.11      102.77      4.90 o 
   8   2  11       24.54       22.68      3.05 o 
  -9   3  11       21.11       30.61      3.54 o 
  -7   3  11        3.69        4.01      2.41 o 
  -5   3  11      115.61       90.53      5.15 o 
  -3   3  11        1.38        0.36      1.54 o 
  -1   3  11      229.91      233.27      6.00 o 
   1   3  11        0.12        2.27      1.88 o 
   3   3  11        0.63       -0.02      1.81 o 
   5   3  11      280.26      293.62      7.66 o 
   7   3  11       48.72       48.46      3.97 o 
  -4   4  11        1.08        1.73      2.35 o 
  -2   4  11       25.29       30.50      4.34 o 
   0   4  11        0.05        0.03      2.48 o 
   2   4  11        3.74        3.94      2.67 o 
  -8   0  12       14.13       11.87      3.30 o 
  -6   0  12       73.90       86.06      5.94 o 
  -4   0  12       62.54       55.44      5.04 o 
  -2   0  12        9.69        9.71      2.87 o 
   0   0  12      351.16      318.58     10.11 o 
   2   0  12       84.64       79.48      5.47 o 
   4   0  12       21.70       23.56      3.81 o 
   6   0  12        6.37        8.34      3.79 o 
  -7   1  12       33.36       46.92      3.48 o 
  -5   1  12      120.15      119.13      4.69 o 
  -3   1  12      265.22      260.94      6.58 o 
  -1   1  12       10.81       14.39      2.31 o 
   1   1  12      189.09      173.29      5.44 o 
   3   1  12       15.08       16.56      2.70 o 
   5   1  12      147.01      155.72      5.92 o 
  -6   2  12       28.32       34.04      3.17 o 
  -4   2  12       35.37       38.18      3.29 o 
  -2   2  12        2.29        1.86      1.71 o 
   0   2  12      110.07      100.54      4.43 o 
   2   2  12      204.23      220.86      6.86 o 
   4   2  12       38.06       43.72      3.75 o 
                                                 
